# Supplementary material for: The dynamic conformational landscape of the protein methyltransferase SETD8
Source: eLife. 2019 May 13;8:e45403. doi: 10.7554/eLife.45403 (PMC6579520; doi:10.7554/eLife.45403)
Supplement: Supplementary file 1. — (a) All models used in the simulation, their origin and numbers of trajectories generated (apo simulations). *RUN is a collection of CLONEs, all started from the same initial equilibrated homology model. Many RUNs can be generated from the same initial model to meet total trajectory number criteria, depending on the CLONEs/RUN settings of a particular project. CLONE is an individual trajectory, all CLONEs in a RUN are given different, randomized initial velocities. (b) All of the options assessed combinatorically for featurization and tICA optimal hyperparameter selection. *Definitions are described in Materials and methods. (c). All of the options assessed combinatorically for final featurization and microstate number selection. *Definitions are described in Materials and methods. (d) Summary of 100 microstates in the conformational landscape of apo-SETD8. *Structural features of microstates are assigned based on the conformations of SET-I and post-SET motifs of the 10 conformers that are closest to the cluster center (as ‘representative conformations’). The distinct conformational states of SET-I and post-SET motifs described in Figure 1d are used as references. Ix (x = 1,2,3) or Py (y = 1,2,3,4) indicate that the representative conformations are very similar to the Ix or Py conformational state observed in crystal structures, respectively. Iab (a,b = 1,2,3, a < b) or Pcd (c,d = 1,2,3,4, c < d) indicate that the representative conformations are positioned between Ia and Ib states or Pc and Pd states, respectively. (e) Summary of macrostates in the conformational landscape of apo-SETD8. #Structural features of macrostates are assigned based on the structural features of most populated microstate(s) (>70%). *A11 is composed of two microstates with distinct structural features and comparable populations. (f) Summary of 67 microstates in the conformational landscape of SAM-bound SETD8. *Structural features of microstates are assigned based on the conformations of SET- [file elife-45403-supp1.xlsx]

## Sheet: Supplementary file 1a
Supplementary file 1a. All models used in the simulation, their origin and numbers of trajectories generated (apo simulations).
*RUN is a collection of CLONEs, all started from the same initial equilibrated homology model. Many RUNs can be generated from the same initial model to meet total trajectory number criteria, depending on the CLONEs/RUN settings of a particular project. CLONE is an individual trajectory, all CLONEs in a RUN are given different, randomized initial velocities.
No.	Conformation	Crystal structure	Chain	Number of RUNs*	Number of CLONEs* / RUN	Total number of trajectories (~1 μs each)
1	TC (I1-P1)	1ZKK	A	2	30	60
2	TC (I1-P1)	1ZKK	B	1	30	30
3	TC (I1-P1)	1ZKK	D	1	30	30
4	TC (I1-P1)	2BQZ	A	1	30	30
5	TC (I1-P1)	2BQZ	E	1	30	30
6	TC (I1-P1)	3F9W	A	1	30	30
7	TC (I1-P1)	3F9W	B	1	30	30
8	TC (I1-P1)	3F9W	C	1	30	30
9	TC (I1-P1)	3F9W	D	1	30	30
10	TC (I1-P1)	3F9X	A	1	30	30
11	TC (I1-P1)	3F9X	B	1	30	30
12	TC (I1-P1)	3F9X	C	1	30	30
13	TC (I1-P1)	3F9X	D	1	30	30
14	TC (I1-P1)	3F9Y	A	1	30	30
15	TC (I1-P1)	3F9Y	B	1	30	30
16	TC (I1-P1)	3F9Z	B	2	30	60
17	TC (I1-P1)	3F9Z	C	1	30	30
18	TC (I1-P1)	3F9Z	D	1	30	30
19	BC-SAM (I2-P1)	4IJ8	A	10	30	300
20	BC-SAM (I2-P1)	4IJ8	B	10	30	300
21	APO (I3-P3)	5V2N	A	20	30	600
22	BC-Inh1 (I1-P4)	6BOZ	A	10	30	300
23	BC-Inh1 (I1-P4)	6BOZ	B	10	30	300
24	BC-Inh2 (I1-P2)	5W1Y	A	10	30	300
25	BC-Inh2 (I1-P2)	5W1Y	B	10	30	300
26	TC_APO (I1-P3)	1ZKK-(chimera)-5V2N	both A	1	250	250
27	BC-Inh2_APO	5W1Y-(chimera)-5V2N	both A	1	250	250
	(I1-P3)
28	BC-SAM_APO	4IJ8-(chimera)-5V2N	both A	2	250	500
	(I2-P3)
29	BC-SAM_BC-Inh1 (I2-P4)	4IJ8-(chimera)-6BOZ	both A	17	30	510
30	APO_BC-Inh1	5V2N-(chimera)-6BOZ	both A	17	30	510
	(I3-P4)

## Sheet: Supplementary file 1b
Supplementary file 1b. All of the options assessed combinatorically for featurization and tICA optimal hyperparameter selection.
*Definitions are described in method section.
Featurizations*	Number of tICs retained	tICA lag times	tICA mappings*	Numbers of microstates	MSM lag time
distances, logistic distances, dihedrals	all	5 ns, 50 ns	kinetic, commute	50, 100, 500, 1000	50 ns

## Sheet: Supplementary file 1c
Supplementary file 1c. All of the options assessed combinatorically for final featurization and microstate number selection.
*Definitions are described in method section.
Featurizations*	Number of tICs retained	tICA lag time	tICA mapping*	Numbers of microstates	MSM lag time
distances, dihedrals	95% kinetic content	5 ns	commute	100, 500, 1000, 2000, 3000, 4000, 5000	50 ns

## Sheet: Supplementary file 1d
Supplementary file 1d. Summary of 100 microstates in the conformational landscape of apo-SETD8.
*Structural features of microstates are assigned based on the conformations of SET-I and post-SET motifs of the 10 conformers that are closest to the cluster center (as “representative conformations”). The distinct conformational states of SET-I and post-SET motifs described in Figure 1d are used as references. Ix (x=1,2,3) or Py (y=1,2,3,4) indicate the conformation of the representative conform…
Microstate	Pop. maximum likelihood estimate	Pop. 95% CI lower bound	Pop. mean	Pop. 95% CI upper bound	RMSD to APO (Å)	RMSD to BC-SAM (Å)	RMSD to TC (Å)	RMSD to BC-Inh1 (Å)	RMSD to BC-Inh2 (Å)	Intra-state RMSD diversity (Å)	Structural Feature*	Macrostate
0	0.00179	0.00139	0.0017	0.00197	5.9	7.9	7.9	10.3	6.4	7.7	I1P34	A10
1	0.0061	0.00408	0.00511	0.00608	6.8	5.1	5.1	11.4	6.2	4.8	I12P23	A19
2	0.0259	0.0291	0.0326	0.0352	4.1	8.4	9.4	12.4	7.6	5.7	I3P34	A3
3	0.00296	0.00387	0.00429	0.00468	6.5	9.4	10.3	12.2	9.1	6.9	I3P34	A9
4	0.0814	0.0181	0.0351	0.0948	9.3	10.2	10.2	9.2	10	7.9	I1P34	A2
5	0.000652	0.00071	0.000868	0.00104	8.3	4.6	6.2	12.7	7.5	4.4	I2P1	A20
6	0.00595	0.00444	0.00503	0.00558	6.1	8.3	8.1	12.1	6.6	5.7	I12P3	A15
7	0.00255	0.0033	0.0037	0.00401	6	7.5	8.9	11.1	8.2	8.2	I3P34	A9
8	0.0031	0.00247	0.00273	0.00296	9.6	5.5	5.3	12.8	6.8	4.9	I12P1	A4
9	0.0137	0.0106	0.0131	0.0152	5.2	7.2	7	12.1	4.5	7	I1P23	A10
10	0.0155	0.00818	0.0107	0.0166	10.8	10.7	10.8	8.4	12	7	I12P4	A6
11	0.00916	0.00738	0.0236	0.0325	6.9	5.9	5.2	12.7	5.6	7.9	I12P34	A4
12	0.00553	0.00325	0.00403	0.0059	8.2	6.4	6.4	12.2	6.4	10.2	I12P13	A6
13	0.00869	0.0113	0.0126	0.0137	4.3	7.8	9.1	11.5	7.8	5.6	I3P3	A9
14	0.0181	0.0143	0.0177	0.0204	7.2	7.5	6.9	12.2	4.9	6.6	I1P23	A5
15	0.00426	0.00322	0.00365	0.00397	5	7.2	7.1	11.5	5.3	5.7	I1P3	A15
16	0.00215	0.00278	0.00313	0.00339	7.3	9.3	10.7	11.2	9.8	7.1	I3P34	A9
17	0.00335	0.00366	0.00446	0.00537	7.4	3.5	4.7	12.3	6.7	5.7	I2P1	A20
18	0.00127	0.00156	0.00174	0.00191	8.7	9.5	10.7	8.7	11	7.6	I3P34	A23
19	0.0018	0.00144	0.00159	0.00171	10.5	7.3	7.6	13.6	8.5	4.9	I1P1	A4
20	1e-06	0	1e-06	2e-06	7.6	5.8	6.1	11.6	6.5	4.7	I12P23	A7
21	0.0236	0.0233	0.0269	0.0308	4.3	7.5	8.6	12.1	7.4	8.3	I3P3	A11
22	0.0339	0.0268	0.0331	0.0383	6.3	8.1	7.7	12.3	5.3	7.2	I12P23	A5
23	0.0165	0.0129	0.0146	0.0163	6.7	4.8	4.5	11.2	5.8	5.9	I12P23	A8
24	0.014	0.00739	0.00968	0.0151	11.1	10.3	10.2	7.6	11.1	8.1	I1P4	A6
25	0.00397	0.00512	0.00577	0.00627	5.2	7.7	8.7	12.3	7.2	6.6	I2P12	A9
26	0.0071	0.00568	0.00623	0.00665	12.2	10.8	11.1	13.6	12.1	8.4	I12P34	A1
27	0.000956	0.00119	0.00131	0.00143	5.6	9.2	10.6	12.2	9.1	7.2	I3P3	A23
28	0.0586	0.0635	0.0737	0.0814	6.4	9.7	11	13	9.5	7.8	I3P34	A7
29	0.0192	0.0151	0.017	0.0189	7.1	5.7	5.8	11.6	6.2	5.2	I12P23	A8
30	0.0157	0.0124	0.0138	0.0149	4.7	7.8	8.1	12	5.9	6.1	I12P3	A4
31	0.0119	0.00939	0.0117	0.0135	6.8	7.8	7.5	11.6	5.7	6.4	I12P23	A5
32	8e-06	1e-05	1.2e-05	1.5e-05	7.1	9	9.8	9.7	9.3	4.7	I3P34	A9
33	0.00119	0.00154	0.0017	0.0019	8.2	10	11.2	10	10.3	8.3	I3P34	A16
34	0.0124	0.0139	0.0156	0.0168	6.5	9.6	10.7	10.5	10	8.6	I3P34	A3
35	0.00145	0.00135	0.00151	0.00164	8.6	5.6	4.6	12.1	6.1	6.1	I1P12	A22
36	0.0114	0.00908	0.0101	0.0108	8.3	6.4	6.8	12	7.3	5.4	I12P12	A4
37	0.00457	0.00593	0.00665	0.00721	7.2	8.6	9.6	9.4	9.5	7.2	I3P34	A9
38	0.0109	0.00874	0.00966	0.0104	4.3	8.3	8.4	12.8	6.4	7.2	I2P3	A4
39	0.00601	0.00468	0.00572	0.00669	5.4	8.1	7.8	13.5	5.2	6.9	I12P23	A10
40	0.00117	0.00127	0.00155	0.00182	8	3.4	4.9	12.6	7.3	7	I23P1	A20
41	0.00326	0.00423	0.00477	0.00525	6.8	3.9	5.8	11.5	7.1	6.2	I3P1	A17
42	0.00406	0.00525	0.00592	0.0068	8	9.4	10.4	9.6	10.6	7.3	I3P34	A16
43	0.00441	0.00298	0.00372	0.00435	5.9	5.4	6.2	11.2	6.3	6.4	I12P23	A19
44	0.0025	0.00325	0.00366	0.00401	7.7	4.9	6.4	12	7.9	6.9	I2P1	A17
45	0.0124	0.0097	0.011	0.0122	8.2	6.4	6.6	11.8	7.2	5.8	I12P23	A8
46	0.012	0.0135	0.0151	0.0163	6.2	9.9	10.8	12.5	9.8	8.1	I3P34	A3
47	0.000948	0.000999	0.00111	0.00125	3.8	5.8	6.9	10.5	6.2	6.8	I23P23	A21
48	0.000213	0.000114	0.000172	0.000219	8.6	5.4	4.2	13.2	6.3	7.7	I12P1	A24
49	0.00681	0.00538	0.006	0.00647	7.4	5.7	6	11.4	6.7	6.4	I12P12	A4
50	0.0243	0.0189	0.0201	0.0213	10.7	10.9	11.2	10.3	11.4	7.4	I12P4	A1
51	0.02	0.0161	0.0171	0.018	9.9	10.4	10.9	10.2	10.6	8.3	I12P34	A1
52	0.00986	0.0111	0.0124	0.0134	4.8	8.5	9.7	12.2	8.7	6.6	I3P34	A3
53	0.00977	0.011	0.0123	0.0133	6.8	9.5	10.6	11.6	10.2	8.1	I3P34	A3
54	0.0247	0.0197	0.0215	0.0228	8.7	10.1	10.2	11.6	9.5	8.3	I12P34	A1
55	0.0164	0.0131	0.0142	0.0151	10.6	10.1	10.6	9.9	11.3	7.1	I12P34	A1
56	0.0173	0.00914	0.0119	0.0186	9.7	10.4	10	8.9	10.7	7.2	I12P4	A6
57	0.0383	0.0434	0.0499	0.0567	4.8	7.4	8.4	11.4	7.2	8.5	I23P3	A12
58	0.0223	0.0285	0.0318	0.0364	6.1	8.1	8.9	10.9	8.6	8	I23P34	A13
59	0.00226	0.00168	0.00193	0.00215	5.7	7.7	7.6	12.4	5.7	5.5	I12P23	A15
60	0.00261	0.00339	0.00382	0.00433	6.4	8.1	8.9	10.4	8.2	6.6	I23P34	A16
61	0.0145	0.0116	0.0125	0.0133	9.6	9.8	10.2	7.2	11	8.6	I12P4	A1
62	0.00471	0.0061	0.00686	0.00742	3.8	7.2	7.8	12.2	6.4	6.3	I23P3	A9
63	0.00408	0.00324	0.00358	0.0038	8.7	5	4.9	12	6.4	5	I12P1	A4
64	0.0123	0.0139	0.0155	0.0168	5.3	9.2	10	12.8	8.3	6.9	I23P34	A3
65	0.00831	0.00896	0.00998	0.0107	8	4.6	6.4	12.8	7.6	8.7	I23P1	A14
66	0.00258	0.00334	0.00376	0.00412	8.2	3.8	4.4	12.5	6.9	5.1	I2P1	A17
67	0.0112	0.00858	0.0101	0.0119	7.3	6.5	5.7	12.3	6.3	8.7	I12P13	A18
68	0.00326	0.00425	0.00474	0.00515	6.7	8.7	9.9	11.5	8.9	7.5	I23P34	A9
69	0.0032	0.000705	0.00137	0.00366	12.4	13.1	13.5	12.6	13.6	3.7	I12P34	A2
70	0.00278	0.00302	0.00371	0.00444	8.9	5.3	6.3	12.8	7.8	4.1	I2P1	A20
71	0.00438	0.0034	0.00417	0.00486	5	7.5	7.4	12.1	5.4	5.9	I12P23	A10
72	0.00256	0.00273	0.00304	0.00333	7.5	6	6.2	11.7	6.7	9	I12P23	A14
73	0.00601	0.00778	0.00874	0.00951	4.5	7.8	9.1	12.1	7.5	5.4	I23P3	A9
74	0.00126	0.00164	0.00185	0.00204	8.5	6.5	8.3	12.7	9.7	6.9	I3P12	A17
75	0.00249	0.00319	0.00358	0.00401	5.6	7.2	7.8	11	7	8.3	I12P23	A16
76	0.00144	0.00116	0.00127	0.00143	9.3	5.5	5.1	12.9	7.1	6	I12P1	A24
77	0.00504	0.00391	0.0048	0.00559	5.3	7.5	7.4	11.8	4.8	6.1	I1P23	A10
78	0	0	0	0	7.7	5	4.6	12	5.7	6.4	I12P12	A4
79	0.0201	0.016	0.0175	0.0185	6.3	8.3	8.7	11.4	7.7	7.7	I12P34	A1
80	0.0197	0.0157	0.0171	0.0182	5.5	7.7	7.8	12	5.9	5.7	I12P34	A1
81	0.021	0.0167	0.0186	0.02	6.8	4.9	4.9	11.5	5.6	5.5	I12P23	A4
82	0.00545	0.00706	0.00793	0.00859	7	9.2	10.4	10.8	9.4	7	I23P34	A9
83	0.00935	0.01	0.0113	0.0124	7.9	4.3	5.7	12.6	7.1	4.7	I2P1	A14
84	0.000741	0.00069	0.000767	0.000822	9.6	5.1	5.3	12.9	7.4	9.8	I1P1	A22
85	0.00153	0.00198	0.00223	0.00245	8.3	4.5	5.4	12.9	7.3	4.5	I2P1	A17
86	0.0042	0.00311	0.00353	0.00389	5.4	6.9	6.5	12.6	4.8	5.4	I12P23	A15
87	0.0115	0.00905	0.00962	0.0103	9.8	8.5	9	13	9.1	8	I1P34	A1
88	0.0059	0.00762	0.00861	0.00969	7.8	8.5	9.6	8.3	10.3	7.3	I3P34	A16
89	0.0225	0.0178	0.0196	0.0208	9.1	11.4	11.9	10.9	10.6	8	I12P34	A1
90	0.0171	0.00905	0.0118	0.0184	11.1	10.9	10.7	8.4	11.6	6.4	I1P34	A6
91	0.0137	0.0106	0.0131	0.0152	5.8	8.5	8.6	12.7	5.7	7.2	I1P23	A10
92	0.00224	0.00177	0.00218	0.00251	8.6	8.1	7.5	11.7	6.9	6.5	I1P34	A5
93	0.00108	0.00141	0.00158	0.00173	7.7	6.4	8.1	12.7	8.5	8.8	I3P12	A17
94	0.0161	0.0128	0.0141	0.015	9.8	10.1	10.5	7.2	11	8.2	I12P4	A1
95	0.00114	0.00148	0.00166	0.00181	4.8	6.8	7.9	12.5	7.6	7.6	I3P23	A9
96	0.0155	0.0154	0.0176	0.0203	7.2	6.2	6.5	11.5	6.2	10.2	I1P23	A11
97	0.00403	0.00418	0.00472	0.00538	6.9	5.5	6.2	11.5	6.5	6	I12P12	A21
98	0.00295	0.0038	0.00422	0.00459	4.1	7.5	8.6	12.4	7.8	7.2	I3P3	A9
99	0.0111	0.0088	0.0108	0.0125	5.7	8.2	7.5	12	5.6	7.1	I1P3	A5

## Sheet: Supplementary file 1e
Supplementary file 1e. Summary of macrostates in the conformational landscape of apo-SETD8.
#Structural features of macrostates are assigned based on the structural features of most populated microstate(s) (>70%). *A11 is composed of two microstates with distinct structural features and comparable populations.
Macrostate	Pop. max. likelihood estimate	Pop. 95% CI lower bound	Pop. mean	Pop. 95% CI upper bound	Relative Free Energy max. likelihood estimate (kT)	Relative Free Energy 95% CI lower bound (kT)	Relative Free Energy mean (kT)	Relative Free Energy 95% CI upper bound (kT)	RMSD to APO (Å)	RMSD to BC-SAM (Å)	RMSD to TC (Å)	RMSD to BC-Inh1 (Å)	RMSD to BC-Inh2 (Å)	Intra-state RMSD diversity (Å)	Functional Annotation	Structural Feature#
A1	0.1922	0.153	0.1681	0.179	-4.55	-4.47	-4.41	-4.32	9	9.8	10.2	10.6	9.8	8.6	Intermediate-like	I12P34
A2	0.0927	0.0444	0.06	0.118	-3.82	-4.06	-3.38	-3.08	9.3	10.2	10.2	9.5	10	8.9	Intermediate-like	I1P34
A3	0.0808	0.091	0.1019	0.11	-3.68	-3.99	-3.91	-3.8	5.4	9.1	10.1	12.1	8.8	6.8	Intermediate-like	I3P34
A4	0.0789	0.0616	0.0661	0.0704	-3.66	-3.54	-3.48	-3.41	6.6	6.4	6.5	12	6.3	7.2	Intermediate-like	I12P23
A5	0.0777	0.0614	0.0759	0.0876	-3.64	-3.76	-3.62	-3.4	6.6	7.9	7.5	12.1	5.4	6.9	Basin-like	I12P23
A6	0.0691	0.0365	0.0476	0.0743	-3.52	-3.59	-3.15	-2.88	10.5	10.3	10.1	8.6	11	7.5	Basin-like	I12P4
A7	0.0598	0.0649	0.0753	0.0828	-3.38	-3.7	-3.61	-3.46	6.4	9.7	11	13	9.5	7.6	Basin-like	I3P34
A8	0.0505	0.0394	0.0445	0.0498	-3.21	-3.19	-3.08	-2.96	7.3	5.7	5.7	11.5	6.5	6.2	Basin-like	I12P23
A9	0.048	0.0623	0.0699	0.0759	-3.16	-3.62	-3.53	-3.42	5.5	8.1	9.3	11.5	8.2	7.4	Intermediate-like	I23P34
A10	0.044	0.034	0.0419	0.0489	-3.07	-3.18	-3.02	-2.81	5.4	7.8	7.7	12.4	5.2	7.1	Basin-like	I12P23
A11	0.041	0.0405	0.0467	0.054	-3	-3.28	-3.13	-2.99	5.6	7	7.7	11.9	7	8.9	Hub-like	*
A12	0.0391	0.0443	0.0508	0.0577	-2.95	-3.34	-3.22	-3.08	4.9	7.4	8.4	11.4	7.3	8.6	Basin-like	I23P3
A13	0.0225	0.0288	0.032	0.0366	-2.4	-2.89	-2.75	-2.65	6.1	8.1	8.9	11	8.6	8.4	Basin-like	I23P34
A14	0.0192	0.0205	0.0232	0.0256	-2.24	-2.53	-2.43	-2.31	7.9	4.7	6.1	12.5	7.3	7.3	Intermediate-like	I23P1
A15	0.0164	0.0121	0.0138	0.0153	-2.08	-2.01	-1.91	-1.78	5.6	7.6	7.4	12.1	5.8	5.6	Basin-like	I12P23
A16	0.0157	0.0203	0.0229	0.026	-2.04	-2.54	-2.42	-2.3	7.3	8.6	9.5	9.5	9.5	7.5	Basin-like	I3P34
A17	0.0122	0.0159	0.0179	0.0196	-1.79	-2.26	-2.17	-2.05	7.7	4.7	6.1	12.2	7.6	6.8	Satellite	I23P1
A18	0.0117	0.0089	0.0106	0.0125	-1.75	-1.81	-1.65	-1.47	7.3	6.5	5.7	12.4	6.3	8.7	Satellite	I12P13
A19	0.0105	0.007	0.0088	0.0103	-1.64	-1.62	-1.46	-1.23	6.4	5.2	5.6	11.3	6.2	5.6	Satellite	I12P23
A20	0.0075	0.0082	0.0101	0.0122	-1.31	-1.79	-1.6	-1.39	8.1	4.2	5.4	12.5	7.2	4.9	Satellite	I2P1
A21	0.0051	0.0053	0.006	0.0068	-0.92	-1.21	-1.08	-0.95	6.3	5.6	6.4	11.4	6.5	6.2	Satellite	I12P12
A22	0.0022	0.0021	0.0023	0.0025	-0.08	-0.19	-0.12	0	8.9	5.5	4.9	12.4	6.6	8.2	Satellite	I1P12
A23	0.002	0.0025	0.0028	0.0031	0	-0.41	-0.32	-0.21	7.5	9.4	10.6	10	10.3	7.9	Satellite	I3P34
A24	0.0011	0.0006	0.0008	0.0011	0.66	0.63	0.88	1.3	9.2	5.5	4.9	13	7	5.9	Satellite	I12P1

## Sheet: Supplementary file 1f
Supplementary file 1f. Summary of 67 microstates in the conformational landscape of SAM-bound SETD8.
*Structural features of microstates are assigned based on the conformations of SET-I and post-SET motifs of the 10 conformers that are closest to the cluster center (as “representative conformations”). The distinct conformational states of SET-I and post-SET motifs described in Figure 1d are used as references. Ix (x=1,2,3) or Py (y=1,2,3,4) indicate the conformation of the representative conform…
Microstate	Pop. maximum likelihood estimate	Pop. 95% CI lower bound	Pop. mean	Pop. 95% CI upper bound	RMSD to APO (Å)	RMSD to BC-SAM (Å)	RMSD to TC (Å)	RMSD to BC-Inh1 (Å)	RMSD to BC-Inh2 (Å)	Intra-state RMSD diversity (Å)	Structural Feature*	Macrostate
0	2e-06	1e-06	2e-06	4e-06	7.5	5.9	5.4	12.3	6.1	3.8	I1P23	S8
1	0.000383	0.000292	0.000334	0.000375	7.8	4.1	5.8	12.5	7.3	1.6	I23P1	S1
2	5.8e-05	4.9e-05	6e-05	7.5e-05	7.2	4.3	4.9	11.7	6	1.6	I2P1	S5
3	0.00285	0.00246	0.0029	0.00349	7.5	4.6	6.1	12.1	7.5	2.9	I12P23	S2
4	0.0022	0.00204	0.00231	0.00254	8	6.8	7	11.6	7	4.1	I1P34	S3
6	0.00425	0.00382	0.00428	0.00471	6.9	5.6	4.8	11.5	5.3	3.6	I1P23	S5
7	0.0097	0.00856	0.0141	0.0266	8.2	5.1	6.3	12	7.5	2.8	I2P1	S1
8	0.00289	0.00266	0.00295	0.00326	8.7	5.6	5.4	11.7	6.6	4.3	I1P12	S5
11	0.012	0.0113	0.0129	0.0144	8.1	4.9	4.9	11.4	6	3.7	I1P12	S4
13	0.000107	8.4e-05	0.000124	0.000206	8.5	5.2	6.1	12.2	7.7	1.8	I2P12	S2
14	1.3e-05	1e-05	1.4e-05	1.9e-05	8.3	6.3	5.8	12.2	6.6	1.9	I12P23	S4
15	0.000272	0.00023	0.000269	0.000299	6.9	5.4	4.9	11.4	5.5	3.7	I12P34	S5
16	0.00177	0.0016	0.00186	0.00231	8.7	5	6.4	12.3	7.6	3.8	I2P1	S2
18	0.000629	0.000496	0.000608	0.000747	8.3	4.3	5.9	12.3	7.5	2.4	I2P1	S10
19	0.00145	0.00135	0.00152	0.00176	8	5.1	4.8	11.9	6.1	3.9	I1P1	S4
21	0.00104	0.000978	0.00114	0.00143	7.7	4.8	6.7	12.6	8.2	1.8	I3P1	S2
23	0.0792	0.0725	0.0828	0.0903	6.9	4.7	4.7	11.1	5.8	3.8	I12P23	S3
25	0.0457	0.0415	0.048	0.0581	6.6	4	4.7	12.3	6.2	2.9	I2P1	S2
26	0.00172	0.00163	0.00182	0.00205	8.6	7.2	7.4	12.4	7.6	3.8	I12P23	S8
27	0.00209	0.00167	0.00202	0.00242	6.7	3.8	5	12.5	6.7	2.7	I2P1	S10
29	0.066	0.0608	0.0693	0.0759	7.7	5.4	5.4	11.5	6.4	4	I12P23	S3
30	0.000155	0.000139	0.000157	0.000184	7.7	5	4.5	11.8	6	3.7	I23P1	S5
33	0.000168	0.000142	0.000182	0.000228	8.1	4.7	6.1	12.5	7.4	2.8	I2P1	S2
36	0.0596	0.0551	0.0607	0.0661	9	6	5.9	12.1	7.1	4.3	I1P12	S5
37	0.00123	0.00107	0.00128	0.00158	7.8	5.6	7.3	12.9	8.1	1.6	I3P23	S2
38	0.00732	0.00679	0.00749	0.00825	7.4	4.5	3.6	11.8	5.1	4.2	I12P1	S5
41	0.0103	0.00953	0.0105	0.0118	7.5	4	5	12.2	7	2.8	I2P1	S7
42	2e-06	0	1e-06	7e-06	8.3	7.4	8.3	12.8	8.4	0	I23P23	S2
43	0.000411	0.000309	0.000359	0.000403	7	5.5	6.5	11.5	6.6	1.5	I12P34	S1
44	0.0251	0.0225	0.0252	0.0283	7.7	4.3	4.7	12.2	6.7	2.6	I2P1	S7
45	1e-06	0	1e-06	3e-06	8.3	4.7	4.6	11.6	6.8	0	I2P1	S3
49	0.0117	0.011	0.0124	0.0135	8.2	4.9	4.1	11.5	6	3.8	I1P1	S8
50	0.00376	0.00344	0.00394	0.00432	8.4	5.7	5.6	11.5	6.4	4.4	I1P23	S3
51	0.00038	0.000345	0.000399	0.000457	8.7	6.1	6.2	11.5	7.1	4	I1P23	S3
54	0.000775	0.000715	0.000801	0.000894	7.7	7.5	7.4	12.4	6.8	3.9	I1P23	S5
55	0.00517	0.00468	0.00536	0.00591	8.5	6.5	7	11.7	7.6	4.1	I12P23	S3
57	0	0	0	0	8.2	5	6.5	12.5	7.7	3	I2P1	S2
58	0	0	0	0	7.8	4.3	5.6	12.6	7.1	2.4	I2P1	S2
59	7e-05	6.5e-05	7.8e-05	9.1e-05	8.2	5.7	5.5	11.6	6.1	2.2	I1P23	S4
61	0.00152	0.00142	0.00159	0.0018	8.9	6.7	6.7	11	8	4.4	I1P34	S3
62	0.00286	0.00253	0.00299	0.0036	7.3	3.7	5.5	11.9	7.1	2.5	I23P1	S2
63	0.000696	0.000553	0.000649	0.000747	8.7	5.5	5.3	11.9	6.6	3.8	I1P1	S4
65	0.00295	0.00258	0.00303	0.00355	8.6	4.8	6.7	12.5	8.2	2.2	I23P1	S2
66	0.287	0.226	0.251	0.273	7.2	3.2	4.5	11.8	6.3	2.8	I12P1	S1
67	0.0267	0.0212	0.0286	0.0337	7.5	4.7	4.4	11.4	5.5	4.4	I12P1	S6
68	0.018	0.0157	0.0184	0.0224	7.3	4.5	4.8	12	6.4	4.5	I2P1	S2
72	0.00583	0.00493	0.00565	0.00632	7.9	5.4	5.1	11.9	6.2	4.2	I12P12	S9
73	0.000523	0.000449	0.000554	0.000728	7.9	5	5.8	12	7.3	2	I2P1	S2
74	0.0074	0.00604	0.0066	0.00712	7.7	4	5.6	12.3	7.6	2.6	I23P1	S1
76	0.00769	0.00612	0.00823	0.00995	7.4	4.7	4.2	11.6	5.8	3.5	I12P12	S6
79	0.00563	0.00514	0.00584	0.00642	8.1	5.9	6.2	11.2	7.1	4.4	I1P23	S3
80	0.00114	0.00101	0.00118	0.00132	8.1	5.6	5.5	11.9	6.4	4	I1P1	S6
81	0.0909	0.0877	0.0993	0.11	7.4	3.8	3	11.2	5.1	4	I1P1	S4
82	0.00222	0.00197	0.00231	0.00283	6.6	4.1	4.5	12.7	5.7	3	I2P12	S2
83	0	0	0	0	8.3	5	6.4	12.7	7.8	13.5	I2P1	S5
84	4.4e-05	3.6e-05	4.5e-05	5.6e-05	8.4	6.7	6.4	12.2	6.8	1.7	I1P34	S5
85	0.116	0.104	0.12	0.147	6.8	3	4.7	12.1	6.2	2.6	I2P1	S2
86	4e-06	2e-06	4e-06	7e-06	7.4	5.6	5.1	12.2	6.2	2.1	I12P12	S4
87	0.000676	0.000615	0.000709	0.000789	9	7.2	7.3	11.7	7.8	2.9	I1P34	S3
89	4.1e-05	3.3e-05	4.4e-05	5.6e-05	9.1	5.6	6.2	11.6	7.9	3	I12P23	S3
92	1e-06	0	0	1e-06	8.7	6.8	6.1	11.8	6.6	0	I12P23	S5
93	0.0225	0.021	0.024	0.0289	7.7	4.6	6.3	12.1	7.4	2.6	I23P1	S2
94	0.0262	0.0242	0.0274	0.0301	7.5	5.1	5.2	11.1	6.3	4.7	I12P23	S3
95	0.00564	0.00499	0.00572	0.00688	8.4	4.9	6	12.7	7.8	4	I2P1	S2
96	0.00676	0.00629	0.00702	0.00753	8.2	6.5	6.7	11.9	7.2	4.1	I12P23	S3
97	0.000424	0.000386	0.000433	0.000486	7.6	4.3	5.1	11.9	6.7	1.7	I2P1	S5
98	0.000199	0.000153	0.000199	0.000269	7.9	5.3	6.7	12.7	7.8	1.5	I2P12	S2

## Sheet: Supplementary file 1g
Supplementary file 1g. Summary of macrostates in the conformational landscape of SAM-bound SETD8.
*Structural features of macrostates are assigned based on the structural features of most populated microstate(s) (>70%).
Macrostate	Pop. max. likelihood estimate	Pop. 95% CI lower bound	Pop. mean	Pop. 95% CI upper bound	Relative Free Energy max. likelihood estimate (kT)	Relative Free Energy 95% CI lower bound (kT)	Relative Free Energy mean (kT)	Relative Free Energy 95% CI upper bound (kT)	RMSD to APO (Å)	RMSD to BC-SAM (Å)	RMSD to TC (Å)	RMSD to BC-Inh1 (Å)	RMSD to BC-Inh2 (Å)	Intra-state RMSD diversity (Å)	Functional Annotation	Structural Feature*
S1	0.306	0.227	0.261	0.285	-1.38	-1.3	-1.22	-1.08	7.2	3.3	4.6	11.8	6.4	2.7	Intermediate-like	I12P1
S2	0.227	0.207	0.248	0.317	-1.08	-1.41	-1.17	-0.99	7	3.7	5	12.2	6.5	3	Basin-like	I2P1
S3	0.202	0.184	0.211	0.23	-0.96	-1.09	-1	-0.87	7.5	5.2	5.2	11.3	6.2	4.2	Intermediate-like	I12P23
S4	0.0985	0.0982	0.11	0.121	-0.24	-0.45	-0.35	-0.24	7.5	3.9	3.3	11.2	5.3	3.9	Intermediate-like	I1P1
S5	0.0773	0.07	0.077	0.0842	0	-0.09	0	0.1	8.6	5.7	5.5	12	6.7	4	Intermediate-like	I1P1
S6	0.0357	0.0282	0.0379	0.045	0.77	0.54	0.71	1.01	7.5	4.7	4.4	11.5	5.6	4.1	Satellite	I12P1
S7	0.0327	0.0293	0.0333	0.0372	0.86	0.73	0.84	0.97	7.7	4.2	4.8	12.2	6.8	3	Basin-like	I2P1
S8	0.0132	0.0123	0.0138	0.0153	1.77	1.62	1.72	1.84	8.2	5.2	4.5	11.6	6.2	4.2	Satellite	I12P1
S9	0.0056	0.0048	0.0054	0.0061	2.63	2.55	2.66	2.79	7.9	5.4	5.1	11.9	6.2	4.5	Hub-like	I12P23
S10	0.0027	0.0022	0.0026	0.0032	3.35	3.2	3.38	3.58	7.1	3.9	5.2	12.4	6.9	3.1	Satellite	I2P1

## Sheet: Supplementary file 1h
Supplementary file 1h. Summary of analysis of rapid-mixing stopped-flow experiments.
*estimated from the average of three data points at highest SAM concentration. Data are best fitting values ± s.e. from KinTek.
	Global Fitting				Conventional Fitting				Jump Dilution
	k1 (µM-1s-1)	k-1 (s-1)	k2 (s-1)	k-2 (s-1)	k1 (s-1)	k-1+k2+k-2 (s-1)	k2+k-2 (s-1)*	k-1 (s-1)	k-1 (s-1)
WT	0.062±0.001	19.1±0.2	0.12±0.04	3.62±0.06	0.029±0.005	32±4	~3.4	~29	28.4±0.1
K382P	0.152±0.001	23.1±0.1	0.037±0.005	1.63±0.02	0.097±0.005	36±8	~1.4	~35	29.6±0.9
I293G	0.137±0.001	19.6±0.1	0.055±0.001	3.36±0.03	0.050±0.008	38±7	~2.7	~35	12.2±0.7
E292G	0.142±0.001	22.5±0.1	0.310±0.002	6.83±0.03	0.037±0.005	32±4	~5.1	~27	17.8±0.4

## Sheet: Supplementary file 1i
Supplementary file 1i. Discovery of microstates by different seeds combinations in the conformational landscape of apo-SETD8.
Each row presents the condition and results of one test. Seed conformations included in the test are marked as √. *Numbering of microstates covered correspond to Supplementary file 2d.
#	Combination of Seeds									No. Seeds	No. Crystal	SET-I States	Post-SET States	Coverage of Microstates*	No. Microstates
	BC-Inh1	BC-Inh2	BC-SAM	APO	TC	TC_APO	BC-SAM _APO	BC-SAM _BC-Inh1	APO_ BC-Inh1
1	√	√	√	√	√	√	√	√	√	9	5	I1+I2+I3	P1+P2+P3+P4	72, 84, 96	3
2	√	√	√	√	√		√	√	√	8	5	I1+I2+I3	P1+P2+P3+P4	65	1
3	√	√		√	√	√	√	√	√	8	4	I1+I2+I3	P1+P2+P3+P4	2	1
4	√	√	√	√	√	√		√		7	5	I1+I2+I3	P1+P2+P3+P4	20	1
5	√	√	√	√	√	√			√	7	5	I1+I2+I3	P1+P2+P3+P4	11, 36, 79	3
6		√	√	√	√	√		√	√	7	4	I1+I2+I3	P1+P2+P3+P4	97	1
7	√		√	√	√		√	√	√	7	4	I1+I2+I3	P1+P3+P4	21	1
8	√			√	√	√	√	√	√	7	3	I1+I2+I3	P1+P3+P4	12	1
9	√	√		√	√	√			√	6	4	I1+I3	P1+P2+P3+P4	29, 38, 49, 54, 80	5
10	√	√	√		√	√			√	6	4	I1+I2+I3	P1+P2+P3+P4	81	1
11			√	√	√		√	√	√	6	3	I1+I2+I3	P1+P3+P4	57	1
12	√	√	√		√	√				5	4	I1+I2	P1+P2+P3+P4	99	1
13	√	√			√	√		√		5	3	I1+I2	P1+P2+P3+P4	76	1
14	√	√			√	√			√	5	3	I1+I3	P1+P2+P3+P4	26, 35, 39, 45, 50, 51, 61, 63, 67	9
15	√			√	√		√		√	5	3	I1+I2+I3	P1+P3+P4	64	1
16	√	√		√				√	√	5	3	I1+I2+I3	P2+P3+P4	52	1
17			√	√			√	√	√	5	2	I2+I3	P1+P3+P4	27, 34	2
18			√		√	√	√	√		5	2	I1+I2	P1+P3+P4	43	1
19	√	√			√	√				4	3	I1	P1+P2+P3+P4	4, 14, 15, 19, 23, 30, 55, 87, 89, 92, 94	11
20		√		√	√	√				4	3	I1+I3	P1+P2+P3	6, 91	2
21		√	√		√	√				4	3	I1+I2	P1+P2+P3	8	1
22				√	√			√	√	4	2	I1+I2+I3	P1+P3+P4	53	1
23			√		√		√	√		4	2	I1+I2	P1+P3+P4	66	1
24			√				√	√	√	4	1	I2+I3	P1+P3+P4	75	1
25				√		√	√		√	4	1	I1+I2+I3	P3+P4	28	1
26		√			√	√				3	2	I1	P1+P2+P3	9, 22, 59, 86	4
27	√				√	√				3	2	I1	P1+P3+P4	1, 48	2
28			√		√			√		3	2	I1+I2	P1+P4	32, 40	2
29	√	√				√				3	2	I1	P2+P3+P4	0	1
30			√				√	√		3	1	I2	P1+P3+P4	3,7,13,16,18,25,33,37,41,42,44,58,62,68, 73,74,82,85,88,93,95,98	22
31				√				√	√	3	1	I2+I3	P3+P4	46, 47	2
32			√		√					2	2	I1+I2	P1	83	1
33	√				√					2	2	I1	P1+P4	10, 24, 56	3
34					√			√		2	1	I1+I2	P1+P4	78	1
35		√				√				2	1	I1	P2+P3	31, 71, 77	3
36							√	√		2	0	I2	P3+P4	60	1
37			√							1	1	I2	P1	5 ,17, 70	3
38	√									1	1	I1	P4	69, 90	2

## Sheet: Supplementary file 1j
Supplementary file 1j. Discovery of microstates by different motif states in the conformational landscape of apo-SETD8.
* For #1~7, combination of seed conformations with the noted SET-I motif conformational states and all possible post-SET motif states corresponding to the SET-I states. For #8~16, combination of seed conformations with the noted post-SET motif conformational states and all possible SET-I motif states corresponding to the post-SET states. Conformers that display steric clashes and were thus exclud…
#	Motif States*	Microstate Coverage
1	I1∪I2∪I3	100
2	I1∪I2	100
3	I1∪I3	74
4	I2∪I3	74
5	I1	69
6	I2	58
7	I3	39
8	P1∪P2∪P3∪P4	100
9	P1∪P2∪P4	100
10	P1∪P3∪P4	100
11	P1∪P2∪P3	98
12	P1∪P3	98
13	P1∪P4	97
14	P1∪P2	94
15	P2∪P3∪P4	96
16	P2∪P4	96
17	P3∪P4	96
18	P1	89
19	P2∪P3	88
20	P3	88
21	P4	86
22	P2	50

[truncated: 6 more sheets: Supplementary file 1k, Supplementary file 1l, Supplementary file 1m, Supplementary file 1n, Supplementary file 1o, Supplementary file 1p]
